# Supplementary material for: Effects of Persimmon (Diospyros kaki L. cv. Mopan) Polysaccharide and Their Carboxymethylated Derivatives on Lactobacillus Strains Proliferation and Gut Microbiota: A Comparative Study
Source: Int J Mol Sci. 2023 Oct 29;24(21):15730. doi: 10.3390/ijms242115730 (PMC10648239; doi:10.3390/ijms242115730)
Supplement: Supplementary file 1 [file ijms-24-15730-s001.zip]

Archive with 1 entries (1 files):
- ijms-2663480-supplementary.pdf
